# Supplementary material for: Ezrin and Its Phosphorylated Thr567 Form Are Key Regulators of Human Extravillous Trophoblast Motility and Invasion
Source: Cells. 2023 Feb 23;12(5):711. doi: 10.3390/cells12050711 (PMC10000480; doi:10.3390/cells12050711)
Supplement: Supplementary file 1 [file cells-12-00711-s001.zip]

Archive with 2 entries (2 files):
- cells-2177434-supplementary.pdf
- Supplementary Tables .pdf
